# Supplementary material for: Atrial Functional Tricuspid Regurgitation (AFTR) Is Associated with Better Outcome After Tricuspid Transcatheter Edge-to-Edge Repair (T-TEER) Compared to Ventricular FTR (VFTR)
Source: J Clin Med. 2025 Jan 25;14(3):794. doi: 10.3390/jcm14030794 (PMC11818297; doi:10.3390/jcm14030794)
Supplement: Supplementary file 1 [file jcm-14-00794-s001.zip]

Archive with 1 entries (1 files):
- jcm-3419182-supplementary.pdf
